# Supplementary material for: Antimicrobial Effects of Some Natural Products on Adhesion and Biofilm Inhibition of Clostridioides difficile
Source: Pharmaceutics. 2024 Mar 30;16(4):478. doi: 10.3390/pharmaceutics16040478 (PMC11054867; doi:10.3390/pharmaceutics16040478)
Supplement: Supplementary file 1 [file pharmaceutics-16-00478-s001.zip]

Archive with 1 entries (1 files):
- pharmaceutics-2905714-supplementary.pdf
